# Supplementary material for: Prediction and characterization of promoters and ribosomal binding sites of Zymomonas mobilis in system biology era
Source: Biotechnol Biofuels. 2019 Mar 14;12:52. doi: 10.1186/s13068-019-1399-6 (PMC6417218; doi:10.1186/s13068-019-1399-6)
Supplement: Supplementary file 1 — Additional file 1: Table S1. Nucleotide sequences of promoters with different strengths and their gene name and function. Table S2. Primers used in this study. The lowercases in each primer are the homologous arms designed to assembly with the vector. The primers prefixed with Q are used in qPCR. [file 13068_2019_1399_MOESM1_ESM.xlsx]

## Sheet: Table S1
Table S1. Nucleotide sequences of promoters with different strengths and their gene name and function.
Seq_ID	Gene name	Gene function	Promoter_Sequences (5' to 3')	Length (bp)
Candidate promoters with strong strength
ZMO0177	gap	Glyceraldehyde-3-phosphate dehydrogenase, type I	GTTCGATCAACAACCCGAATCCTATCGTAATGATGTTTTGCCCGATCAGCCTCAATCGACAATTTTACGCGTTTCGATCGAAGCAGGGACGACAATTGGCTGGGAACGGTATACTGGAATAAATGGTCTTCGTTATGGTATTGATGTTTTTGGTGCATCGGCCCCGGCGAATGATCTATATGCTCATTTCGGCTTGACCGCAGTCGGCATCACGAACAAGGTGTTGGCCGCGATCGCCGGTAAGTCGGCACGTTAAAAAATAGCTATGGAATATAGTAGCTACTTAATAAGTTAGGAGAATAAAC	305
ZMO1360	pdc	Thiamine pyrophosphate protein TPP binding domain-containing protein	AAAGTCACACGGTTCCTTATTTCTTTTCTATCCAAACTCTTTGCAATAGTCTGTAACAAGATGACGGCGACGATATCGGATCTTCGTCTCTTTTGGGTCGCGAAAAAATATTAACTTTAATCGAAAAAAATTGAGTCTGTTTTTACTCGGGACAAGACCGCCTTTTTTTATCCAAAGAATATCCCTTTCATCTTCTTTCGAAAGCGAAAAATAAATACTGAAAACAACGGTTTTGACCACAAGATTCACGGGCTATCCTTCAAAAGAAGAAGCCCTTTTTTATCCTCTCTTAGGGCGTGGTTAAGGGTTGGCTTGGGCTTAACAAATTTTGTTTATGCACAACTTTGGGTTGACTTGGCGACAATAAAATATCACCAGAGGGGCAGACCGGTTACGGAA…	947
ZMO0516	tuf	Elongation factor Tu	TTAAATACTGGCATAAACCGAAAAATGTCGTTATGAGCGCGCCGGAGAAGCGCGGCGCGCTCAATACAATAGTGATAAAAGCGGTAACAAAAAGAGGTAACTA	103
ZMO1608	eno	Phosphopyruvate hydratase	TGTCTATACTCCAGTTACTCAATACGTAACAATAATCAGTTTATCCTAACTATAGAATCGCATGAGAAGCGATAACGTTTCACCATAAGCAATATATTCATTGCAACAGTGGAATTGCCTTATGCGTCAAGGAAGGATAGATCATTGACGGACTGAGTTCAAAAAGAGACTCGTCTAAAAGATTTTAAGAAAGGTTTCGAT	201
ZMO0997	eda	2-dehydro-3-deoxyphosphogluconate aldolase/4-hydroxy-2-oxoglutarate aldolase	GGTCGAATGCATTCCTTTCGTTACAGATATATTCCGCTATAAAACTATAGAATATAAGTTATGTTCCATTCGCAGAATAGATATAGATCAGCCTCTATGGATATGCTATATATCGCCCATTCCATTTAAGAATAATAATAAACCATCATGCTGTTTATTTAATATTTTTATTACAGTGAATTGAAGAAATATTTTCTTGATAAAAATTATTAAAAATCTATCACCGACGATCCGTCTCTATTTCAAGATAGATAATAATTTGTTTAACCTGTTGATTATGCGAGATAATTTTA	293
ZMO0367	zwf	Glucose-6-phosphate 1-dehydrogenase	TTAAACTTGCTTTGGCTGAATCCTTTTGTCTTTTTTAGATAAGTCTTAACCAATTATACTTTTTGTTTACAACGATGGTATAAAGCGGGCGGACAGGCTAAAAACAGGCTAAAAGGATTCGGCCTCTGTTTTAAGGACGAGAATA	145
ZMO1719	frk	ROK family protein	AATCCAAAATATAGAAAAGAAGGTCTGCCTTTTTATTTCGGATACTGTTTTCTGAATTGTATTTATTACAATTCAGAAAACGAATATTCAAAATCGCAGCATTGCGATAATAAATTCCAATTAAATGGCAATAAAGATTGCTAAATTTAGTATCGAAAAGCGTAGAAAACTATCGCTTATGCAATAAAAATAAATGTTTCATGACAACGTTGACAAAAAAACTTTTATTTTTTTCATAAAAAAACACGAATGACACAAAAGAGAATTATTTAAAGACAGAAAAAACACAAAAAAAATAACAAAATATTACCATTCCTAAAGAAGGACTTCTTTGGACAAAAAGAAATTTATCTTAGATTCAAGATATCCAAATTATTTTTGAAAAAAAATAAAATACAT…	708
ZMO1609		Hypothetical protein	ATCGAAACCTTTCTTAAAATCTTTTAGACGAGTCTCTTTTTGAACTCAGTCCGTCAATGATCTATCCTTCCTTGACGCATAAGGCAATTCCACTGTTGCAATGAATATATTGCTTATGGTGAAACGTTATCGCTTCTCATGCGATTCTATAGTTAGGATAAACTGATTATTGTTACGTATTGAGTAACTGGAGTATAGACA	201
ZMO0689	gfo	Oxidoreductase domain-containing protein	ACTTTATTATATTGCTCATCTTTGTTAAAAATTATGTATCGATAAAAGATAAATATCATTTATCTTTTATCGATATTTTTTGATTTTGTCTTTGCGTCCAGAAAAGACAGCATTCCTTCTCAATAAAGAAATATTATTTTTTGTTTTTGAAAAATTTTTCCAAAATCTAGAATGCTACATTAAATATACAAAAATATTATTATACAAATAAGGCTTTTAAATACCCATATTTTTTAGAATTTCTTTACAAAGAAACATGTTAAATATAGATTTAGAGATTAATATCAGCCATTTTTATCAAAAATTCTTTTTTTGTTTTATAATATTATGCTGCAAAACTAATAAAAACGCCCTTTCGAAATTAACGATCACCCACAAGAAATAATTATCTGACAGCGC…	627
ZMO1721	gloA3	Glyoxalase/bleomycin resistance protein/dioxygenase	TCAGTGGTGATCGGTGTTGCCGAGGCTGGAAAAGAAATTTCAACCCGTCCTTTCCAGTTAGTGACAGGGCGCGTTTGGAAAGGCTCTGCTTTCGGCGGCGTTAAAGGCAGAACCGGTGTTCCGAAAATCGTTGACTGGTATATGAAGGGTAAAATTGAAATTGATCCGATGATTACCCATATCCTGTCATTAGAAGAGATCAATAAAGCGTTTGACCTGATGCATGAGGGTAAATCCATTCGTTCGGTTGTTCTTTTCTGATTACCTGTCCTGTTAACCTGTGGATATAGAAGGTCGGTTTA	302
ZMO0514	rpsG	30S ribosomal protein S7	TGGCAGGATAAGTGAAAGAAAATGGGTGTTCACAAAATTGCCCTAGCATGACAGAATAAAATTCTTTATATCCTATCGTGGAAACACTGCATGAAAGATCGATTCTGATCAATGTAAGGTTTCCATTTCGTAAAATGGCGTAATTTTGTTAGCGGAAAGATGCTTTCCGTTGACCCTTGCCGTTATCGTCGCTATAGCGCCCGTCTACATCTCCTGTTGACGGTGAATCTTTGGCGTCAGACGGGTGCGCTTGAACATTGCCATATATGCGCGTCTTCCTTTTAAAGAATTCACGCAGGCGAGCTTAGTCATTTTTGCTCGGTGCTATTTTCATAATTTAATTATGGTCAGGCGCATTTTGTATATTTGGTAAAGTAACTCTTGAGGTGAAGGGCTTC	398
ZMO0515		Elongation factor G	TGGCAGGATAAGTGAAAGAAAATGGGTGTTCACAAAATTGCCCTAGCATGACAGAATAAAATTCTTTATATCCTATCGTGGAAACACTGCATGAAAGATCGATTCTGATCAATGTAAGGTTTCCATTTCGTAAAATGGCGTAATTTTGTTAGCGGAAAGATGCTTTCCGTTGACCCTTGCCGTTATCGTCGCTATAGCGCCCGTCTACATCTCCTGTTGACGGTGAATCTTTGGCGTCAGACGGGTGCGCTTGAACATTGCCATATATGCGCGTCTTCCTTTTAAAGAATTCACGCAGGCGAGCTTAGTCATTTTTGCTCGGTGCTATTTTCATAATTTAATTATGGTCAGGCGCATTTTGTATATTTGGTAAAGTAACTCTTGAGGTGAAGGGCTTC	398
ZMO1596	adhB	Iron-containing alcohol dehydrogenase	AAAAATATATCCCCCCGTTGAATCATTGTTTCCAAAACAGCATCATCTTACTGATTTTTGTTTAAAAACAACAAAGATTGTCTCGTCGAGACTGTAAATAGATAAAATATCCGCTTCCACATAAAAGCGGCAAAAATTTTCAAAATTTCTTTTATTTTTTCATTACCGCTGCAATTTTTTTTGTCTTTTTGCGTTTTTTGAGGAAAGCCTGATCTGCCATTTTGAGCAGAAGAAAGAACAAGCTGCTTTTGATGCAGCGTTTGAGACAATTGATTAGATCAAAAATGGAAACGATAATTTTCTTTTTTTTCTATTTTTATTATGGATGAATATCCCTATTTCGGCAGAGCGGGTGGCGGTAGCACTTCCCCCCCCTCCTCCTCAAGCTACCGCGACCCC…	1183
ZMO1141	ilvC	Ketol-acid reductoisomerase	TTGACGTGAATAGTTTTATTCTTTTAAGGCCGTCCTCTACCTTTGCTGTTTTTAAATTCACTTAGATTTTTAGCCTTTCCCTTATCAAGGCTACAAACTGAACCATGACAATCATCGCGATTGGATCATGGGGTTTCGAAAAGGAAATAAAGC	153
ZMO0241	atpD	F0F1 ATP synthase subunit beta	TAATTACGCTTTTCAAGGCTGAGACAAAATAACAGCGCTTTCCTTTAGAAAAAAATGCGCTCTCTTGTTTTTATCGGAAGTTTTTCGGGATTTTCTTGAAAAGTCTCTGATAATAGCCACTATTTTGGCAGAAGAGGTCTGAAACCTCTTTTGCCATTTTTGTTTTTTTATGCTTTATTTTATCGATTTTTTTGAATTTTCGATTTGTGCTAATCGGTTAGCGCCACCTTGCATCCCATCCGCCCCCCTGCTAATTAAACTGCGGATCATAACTGGTGAAAATGATTGAAAAGCCTTCGGGTTTCCATCTTTTATTCTCGCCGGTTTTGTATGCCTATGCGGCATATCCAGTGTGGCCCTATGTGCGCCCCGGTTGTTTCGAACCGGGACGGAATACAG…	433
ZMO0244		Histone family protein DNA-binding protein	CACCCAATCCCTTGAAGACTTAAACTTTTAGAAAACAATATGGGGAGATAATAATAAATCGCAATCGCTGAGCGCCCAGTTAAGAGAGATTAACAATCTCAAGACACACTCATTCCTATGGAGATTCCGCTCTCAATGAAGCGCTAAAAGCAGAATATTTCCTACTTTTCTTCTCAAAATCATAGAATCAGCCTATCGGCCTATAAATCGAAAAAATGGCTTAAAAATCACGCTTTCCGATAAAAACATGAGAAAATTGTTAAATTCGGAGGAAAAATTCATTTTTTCTTGCAGCATCTGGTGAATAAGCGCTTTGGGCAATATTGCCATTTTTGTCAGGGAATATAAGAGTCACCAGCTTAAGACGCTGCGATCCCCGCTCGTCTAGTTGCTCAAAGG…	534
Po1721			AGCCTTCAAAGGGCTGGAATATTTTCAGCCCTTACCTCTCTCCAAGGGGATAAACGGACAGGCTCCATTATCCCTATTTTATATATCGGGTAACTA	96
ZMO0493	glnA	Glutamine synthetase, type I	TGATTATATGAAAAATATTAGAGGACGCAATCTTTTTAATAAAAAATAGGTTATATTTTATATAATCCTTGCGAGAAGTTTGGCGTAACTGTAACAACAATACGTTTGAATGCGCGGGATAGAGGAAGCGCTT	133
ZMO1779		Antibiotic biosynthesis monooxygenase	TGCTGCACCCGTCGTATGATTCCTTTGTCAGGACAACAGGGAAATATTTATCCTGTTGCTGTCTTGATAAACAGATGAAAAGTGAAAAAGTAATCATCCTCATTGATAAATTTTTATAATGAGATGTAATTCAATCGCTTTTCCTAGCAAT	151
Candidate promoters with medium strength
ZMO1351	clcD1	Carboxymethylenebutenolidase	AACTTCTGCTATAACCAATAAGCTTTCCCTTTGCGAGCCGCATTAACATATTCCGTTTTTGGATTCGGAATATCTGCCGCATCAGAGGAAAGAGGAAAAGGACGGACTGAAA	112
ZMO0056	glmS	Glucosamine--fructose-6-phosphate aminotransferase	AAGACGAAAATATTTCTTACATTGCCCCCATCTCAAAGACAGTCCGCCTTTCAAAATAGATATCACAAAATCGGGAAACAGAATT	85
ZMO0559		Hypothetical protein	ATTTTGCGTGCGATCGCTATCCCATGATGAATAGGGATTGCTTCGATATTTTTAAAAAATTGGGAATAAACTCAA	75
ZMO1385		Toxic anion resistance family protein	AAGCGTTAAATTTCTTTTCGTCTCTTGAAGACCGGAAATAAAAGGCCAGATTTTACAGATGGATAGTTGGGGAGTGCCGCTTG	83
ZMO0127		S1/P1 nuclease	ATTCAATCAAGTATTATTTCAACAAGGGGAAAGATTGCTTGCTGTAATTTTTGGATATCAAACAGGCGAAAAAATGAAAGAGCGCAGCCTCTTTCAAAGGCAATTCGATTTAGTCCGGTGGCATTCTCACGCCACAAACCAAATCATAAATAACCGCCTCTTTTCCGCCAGATAACTGCAAAATTATAGAACACTGACAGGCTGGAATATCGTCATTTTTCCTAGACGTAATATTTCCAAAACAAGCAATCATCGAACTTAATCATTGTAAACCGCTATTTGTATCATAGCAGGATCGGGAAATATTTTAAGGGGGGACGGG	322
ZMO1100		Nucleotidyl transferase	TTCATTTTCTTGGTCTTTATGCGACCCGCTATAAAATCCCATATCAACAGCCCCATTGCCTTTAGGCTGTCTGTTTTGCCTTATTTCCCGTGATAAAAGGGCTATAGTCTGCCTTTAGTGATTTTTGGGAATGGCAGAATAACGATCC	148
ZMO1392		Hypothetical protein	GCTTTCTGCGCTCCTCACCATTTTATGGCCGCAATCACCATTCAAAAGTAACCATCCACGGAGACGCCGAATCTTTATGACCGTGCGTCGTTATTTTCGGGCTATAGCTTTGCGGAGTAAATAGGTC	127
ZMO0326		7-cyano-7-deazaguanine reductase	AAGGCAATTCATCCTGACAGCAGTCTTTAAGCGAAATTTAACATTAAAAAATACCTGACCATATTCAACAATGTTTAATTTCACTCCTTGAAAGAAAAAAATAGCGACAATTTTCTAAAAAACTATCGGCAATACTGGACATCCTATTTTAATCTGGTGTTTTTATATCATACAAAACAGGGTAATATAAATAG	194
ZMO0570	prmA	Ribosomal L11 methyltransferase	AAGAAATACTCCGATTAAACAGGGGAAATATCAAAAAATATCTTTTAGCTGATAGATGATATCAAGCAAATGATGAACTGTTTAAATTTTTAAAACACGAAATAGAAAAAGGATGGATTGGGCGCC	126
Candidate promoters with weak strength
ZMO1231	recJ	Single-stranded-DNA-specific exonuclease RecJ	ACTTTATTATATTGCTCATCTTTGTTAAAAATTATGTATCGATAAAAGATAAATATCATTTATCTTTTATCGATATTTTTTGATTTTGTCTTTGCGTCCAGAAAAGACAGCATTCCTTCTCAATAAAGAAATATTATTTTTTGTTTTTGAAAAATTTTTCCAAAATCTAGAATGCTACATTAAATATACAAAAATATTATTATACAAATAAGGCTTTTAAATACCCATATTTTTTAGAATTTCTTTACAAAGAAACATGTTAAATATAGATTTAGAGATTAATATCAGCCATTTTTATCAAAAATTCTTTTTTTGTTTTATAATATTATGCTGCAAAACTAATAAAAACGCCCTTTCGAAATTAACGATCACCCACAAGAAATAATTATCTGACAGCGC…	627
ZMO1980	gidB	Methyltransferase GidB	TGTGTTCTCCTGCTACGAGAACACTTTAATTCTAAAATATATTTTTGATTAGATATATAATTAAAAAGATAGTTATGAATATGATTCATGAATATTTTTTGAGATTAAAAATCCTCTATTTGAAATAGTATTATTAGGCTTTGTTATTAACGGATATTGTTATTTATAGAGATTAAGCAGGCCATTTCAAAAATATCGAGATGATGCGCTCTCTATCAATTTTTGCTTTCTCTCTCTGTTCCACGTGAAACAAAAAGGCCGCATTCCGACAAATTACAGGCTCTTTTCAGGCTTAAAACAAGGTTGATGATTGTTTTTCATCCCGAAAACTGTTTGATAGCTTTTTTCTGTTTCTCCCGTCTGG	364
ZMO1484		UvrD/REP helicase	TTCGTCTATTCCAAAGAGATTTATTCAAATATCACTATAAAATAGGTCGCTTCGGGATAGAAAACAGTCGGTCTTCCCTATTTTAATTTGATCAAGGTATTCCA	104
ZMO0145		Peptidase M28	CGGGTTTAGGACTCCTGCAAAAAAAGGCTTTGTTTCGGATCGGATAAAAGGATTAAACGGATTCATCCATCGTTATGTTTAATTTTAGATTTTTTATCCCTGAATAGCGAGGGGTATACATCACTGTTTTTTGGGAAAAAACGGCGGTGAAATTCCTATTTTTCTGTAGCGCTTTGTGAAGCTTTTCTGGGATATTTGGCTTTTTGCCTTGTTCTTTATCGTATTTTTTGGGTTTTTACCGGAAAATGCTCTGATGCTATATCGGTTTTGTGCTTTTTCCCGACTTTTCGGGCTTTGTTCCGAAATATCGGGAAAATCGGTTGGAAATCAGGAAAAAA	338
ZMO0101		NAD-dependent epimerase/dehydratase	AGGGGGAACCTTTCAGTGACCAAGGCACAAAATAGTGCCGGATTGCGGATAATTTCCAGAACAGACATGCTCCTGACAGAAGCTTGTTGAAAAGGAAATATCAATT	106
ZMO1194	dprA	DNA protecting protein DprA	AAAATATCCATCAAGGCTCGACGTAATCTGCTTCAAATCAGAAATTTAACAAGGCCTATATTTTTTATTAGACCGTCTATGTCTTTAATTTTTGAAAAATACTACCGCCAGACCACAAAATATGTCTCACATGGGTTGTTTTAAAAATTTTCATTACCCAAAAATTGAAATTTGCTTTCTTTTAATGTGATAACAGGGGTTTTAGCCTGAAATCATTTGACCTTGCTTTCCCTATTTCATTCCGCTTTAAAGCTTCCATTTTGAAGCATATTTGAATGATAAAGGCAGGATTC	293
ZMO1644		DEAD/DEAH box helicase domain-containing protein	TATCTTCCTTCAGAATTTGAGACGCTGCCTTGTCAGATGGTCTGCAATGCCGTCTCCTAAAAGTAAAGACAGCCTTGCGATAATATAACTGCCAGATAAATCCGGCTATCAAGATAAAAGCCAAGCTCGACCTTAATTTACGGAGATTACCGGAAAAAATCGAAACGAAAGAGTTGAACTCTGCTTTTGACCGATTATGCCATGAGCT	208
ZMO1582		Uracil-DNA glycosylase superfamily protein	AAACGGTTACTGGGCTTTAGCTGCCTTGTAAAAGGTATCTTCATAGCCTTAAAAACAGAAAAACCGGCCTGATTTTTCAGGTCGGTTTTTTATTACTTTAACTTCGATTATATCGCAGATTTTAGAAAGAATGACGCGCTTGAGTTTCGCAAATTCAAAGCTACCCTGACATTATCTAACTCTCAATTCTTATCTCACAGCGATAATTTCGCCCCAGAAAACTGCTCTAAGCACACTGCCTACGAAAAATCCAAAATCACTATAAAGGCCAAGCCTGCGGCTTTCCTATAAAAACCATTCTTACCTTTAGGATCTGGCTGTCCCGTTCTATCATTAGACTTTCATTCTACGTCAAAAAAGGGGAGGGGGTA	371
ZMO0005	cysD	Sulfate adenylyltransferase subunit 2	GTAAATTGGCCTAACCGCCTTTTAAAAAATCACCTGAAAAGGACAGCCGGCTTTAAATATTTTAAATGCCGGCCAAAGGCGTTTTACCTAAACTTTAGGGCAGTAAAGAAAAGCTAACTGTCCTTTCAAAGATAGGGGCTGCTAAGTCCTATTCAAAATCAAAGGCTTGCCTCTCTATTTACTTTCAGGCTTCGTTGAATGAACAGAGATAGAGCTGCAATCTGCGACAAAACTGGATAATAGGTTAGGGGCTCTGTTCCAAAGGTTGTT	270
ZMO0300	xseA	Exodeoxyribonuclease VII large subunit	GGCATGTTCGCGGCCGCCGGTTCCGATAAGCAGGACGTTC	40

## Sheet: Table S2
Table S2. Primers used in this study. The lowercases in each primer are the homologous arms designed to assembly with the vector. The primers prefixed with Q are used in qPCR.
Primers	Oligonucleotide Sequences (5'→3')
Prtt-F	ATGGTGAGCAAGGGCGAG
Prtt-R	ACTAGTAGCGGCCGCTG
Pdual-F	CCGCTCACAATTCCACACATTATAC
Pdual-R	ACCAGGATGGGCACCAC
Pseq-F	GCCATTGACGCTACCTT
Pseq-R	TGGTGGCATCGCCCTCG
Q-EGFP-F	TATATCACCGCCGACAAGCA
Q-EGFP-R	CGCTTCTCGTTGGGGTCTTT
Q-CH-F	CACCAATTTCCCGAGCGATG
Q-CH-R	AAACGCTGCTTGATTTCGCC
P0177-F	gcggccgctactagtGTTCGATCAACAACCCGAATC
P0177-R	gcccttgctcaccatGTTTATTCTCCTAACTTATTAAGTAGC
P0241-F	gcggccgctactagtTAATTACGCTTTTCAAGGCTGAGAC
P0241-R	gcccttgctcaccatGCGCCTGCCGTC
P1608-F	gcggccgctactagtTGTCTATACTCCAGTTACTCAATACG
P1608-R	gcccttgctcaccatATCGAAACCTTTCTTAAAATCTTTTAG
P1360-F	gcggccgctactagtAAAGTCACACGGTTCCTTATTTC
P1360-R	gcccttgctcaccatTGCTTACTCCATATATTCAAAACAC
P0516-F	gcggccgctactagtTGGCAGGATAAGTGAAAGAAAATGGGTG
P0516-R	gcccttgctcaccatGAAGCCCTTCACCTCAAGAGTTAC
P1719-F	gcggccgctactagtAATCCAAAATATAGAAAAGAAGGTCTG
P1719-R	gcccttgctcaccatTATTCTCACCACTCACAAAATC
P1596-F	gcggccgctactagtAAAAATATATCCCCCCGTTGAATC
P1596-R	gcccttgctcaccatAGCTATAACCTCACCCTAC
P0367-F	gcggccgctactagtTTAAACTTGCTTTGGCTGAATCC
P0367-R	gcccttgctcaccatTATTCTCGTCCTTAAAACAGAGG
P1779-F	gcggccgctactagtTGCTGCACCCGTCG
P1779-R	gcccttgctcaccatATTGCTAGGAAAAGCGATTG
P0516-F	gcggccgctactagtTTAAATACTGGCATAAACCGAAAAATG
P0516-R	gcccttgctcaccatTAGTTACCTCTTTTTGTTACCG
P0997-F	gcggccgctactagtGGTCGAATGCATTCCTTTCG
P0997-R	gcccttgctcaccatTAAAATTATCTCGCATAATCAACAGG
P0276-F	gcggccgctactagtGCCCTTAAATACTTTCTTGGTTC
P0276-R	gcccttgctcaccatAGAACTAAGCGGCGC
P0056-F	gcggccgctactagtAAGACGAAAATATTTCTTACATTGC
P0056-R	gcccttgctcaccatAATTCTGTTTCCCGATTTTG
P0570-F	gcggccgctactagtAAGAAATACTCCGATTAAACAGG
P0570-R	gcccttgctcaccatGGCGCCCAATC
P1392-F	gcggccgctactagtGCTTTCTGCGCTCCTC
P1392-R	gcccttgctcaccatGACCTATTTACTCCGCAAAG
P1385-F	gcggccgctactagtAAGCGTTAAATTTCTTTTCGTCTC
P1385-R	gcccttgctcaccatCAAGCGGCAC
P0326-F	gcggccgctactagtAAGGCAATTCATCCTGACAGC
P0326-R	gcccttgctcaccatCTATTTATATTACCCTGTTTTGTATG
P1100-F	gcggccgctactagtTTCATTTTCTTGGTCTTTATGCG
P1100-R	gcccttgctcaccatGGATCGTTATTCTGCC
P0559-F	gcggccgctactagtATTTTGCGTGCGATCGC
P0559-R	gcccttgctcaccatTTGAGTTTATTCCCAATTTTTTAAAAATATC
P0127-F	gcggccgctactagtATTCAATCAAGTATTATTTCAACAAGG
P0127-R	gcccttgctcaccatCCCGTCCCCCCTT
P1351-F	gcggccgctactagtAACTTCTGCTATAACCAATAAGCTTTC
P1351-R	gcccttgctcaccatTTTCAGTCCGTCCTTTTC
P1231-F	gcggccgctactagtTGTGATATTTTGTCCTGTTTCGG
P1231-R	gcccttgctcaccatAAATATCCCAAATTCGCATAATAAAG
P1484-F	gcggccgctactagtTTCGTCTATTCCAAAGAGATTTATTC
P1484-R	gcccttgctcaccatTGGAATACCTTGATCAAATTAAAATAGG
P0005-F	gcggccgctactagtGTAAATTGGCCTAACCGCC
P0005-R	gcccttgctcaccatAACAACCTTTGGAACAGAG
P1980-F	gcggccgctactagtTGTGTTCTCCTGCTACGAG
P1980-R	gcccttgctcaccatCCAGACGGGAGAAACAG
P0145-F	gcggccgctactagtCGGGTTTAGGACTCCTGC
P0145-R	gcccttgctcaccatTTTTTTCCTGATTTCCAACCG
P0101-F	gcggccgctactagtAGGGGGAACCTTTCAGTG
P0101-R	gcccttgctcaccatAATTGATATTTCCTTTTCAACAAGC
P1644-F	gcggccgctactagtTATCTTCCTTCAGAATTTGAGACGC
P1644-R	gcccttgctcaccatAGCTCATGGCATAATCGGTC
P1194-F	gcggccgctactagtAAAATATCCATCAAGGCTCGACG
P1194-R	gcccttgctcaccatGAATCCTGCCTTTATCATTC
P1582-F	gcggccgctactagtAAACGGTTACTGGGCTTTAGC
P1582-R	gcccttgctcaccatTACCCCCTCCCCTTTTTTGAC
P1721-F	gcggccgctactagtCAGTGGTGATCGGTGTTGC
P1721-R	gcccttgctcaccatTAAACCGACCTTCTATATCCACAG
Po1721-F	gcggccgctactagtAGCCTTCAAAGGGCTGG
Po1721-R	gcccttgctcaccatTAGTTACCCGATATATAAAATAGGGATAATG
P1608-F	gcggccgctactagtATCGAAACCTTTCTTAAAATCTTTTAGACG
P1608-R	gcccttgctcaccatTGTCTATACTCCAGTTACTCAATACG
P0153-F	gcggccgctactagtGCTTCTATTCCTTCCGCTTTG
P0153-R	gcccttgctcaccatGGTTCCATCTGTCTATACAAG
P0244-F	gcggccgctactagtCACCCAATCCCTTGAAGAC
P0244-R	gcccttgctcaccatGTCGTGATCCTATGGC
P0493-F	gcggccgctactagtTGATTATATGAAAAATATTAGAGGACGC
P0493-R	gcccttgctcaccatAAGCGCTTCCTCTATCC
P0689-F	cggccgctactagtACTTTATTATATTGCTCATCTTTGTTAAAAATTATG
P0689-R	gcccttgctcaccatAATCCTTGTTTCTTTCTTAACTAACC
P1141-F	gcggccgctactagtTTGACGTGAATAGTTTTATTCTTTTAAGGC
P1141-R	gcccttgctcaccatGCTTTATTTCCTTTTCGAAACC
P0300-F	gcggccgctactagtGGCATGTTCGCGGCCGCCGGTTCCGATAAG
P0300-R	gcccttgctcaccatGAACGTCCTGCTTATCGGAACCGGCG
pEZ-tetR-F	gcggccgctactagtTTAAGACCCACTTTCACATTTAAGTTGTTTTTC
RBS-10-R	gcccttgctcaccatGTGCTTACTTTCTCTAGATTATGGAGATCaTTTGAATaCTTTTCTCTATCACTGATAGGGAGTGG
RBS-1000-R	gcccttgctcaccatATTTACCTCTCCGTTAGTTCTTAGCCTAGATCaTTTGAATaCTTTTCTCTATCACTGATAGG
RBS-10K-R	gcccttgctcaccatTTCGACCTCCTTCTAGACCCTGTGATAGATCaTTTGAATaCTTTTCTCTATCACTGATAGGGAGTGG
RBS-Max-R	gcccttgctcaccatACTTTACCTCCTTCTCGCTCAGATCaTTTGAATaCTTTTCTCTATCACTGATAGGGAGTGG
